# Supplementary material for: Oncolytic Tanapoxvirus Recombinants Expressing Flagellin C or Mouse Interleukin-2 Are Capable of Regressing Human Triple-Negative Breast Cancer Xenografts in Immuno-Competent BALB/c Nude Mice
Source: Pathogens. 2024 May 13;13(5):402. doi: 10.3390/pathogens13050402 (PMC11124456; doi:10.3390/pathogens13050402)
Supplement: Supplementary file 1 [file pathogens-13-00402-s001.zip]

Archive with 1 entries (1 files):
- pathogens-2917046-supplementary.pdf
